# Supplementary material for: Blood Leukocyte Ratios as Predictive Markers of Chronic Enteropathy Phenotypes in Cats
Source: Vet Sci. 2025 Jun 24;12(7):613. doi: 10.3390/vetsci12070613 (PMC12298161; doi:10.3390/vetsci12070613)
Supplement: Supplementary file 1 [file vetsci-12-00613-s001.zip]

Archive with 1 entries (1 files):
- vetsci-3677179-supplementary.pdf
